# Supplementary material for: MicroRNA-381 Regulates Proliferation and Differentiation of Caprine Skeletal Muscle Satellite Cells by Targeting PTEN and JAG2
Source: Int J Mol Sci. 2022 Nov 5;23(21):13587. doi: 10.3390/ijms232113587 (PMC9656929; doi:10.3390/ijms232113587)
Supplement: Supplementary file 1 [file ijms-23-13587-s001.zip]

Archive with 1 entries (1 files):
- ijms-1996034-supplementary.pdf
